# Supplementary material for: Delphi Consensus Recommendations for the Development of the Emergency Medicine Point of Care Ultrasound (POCUS) Curriculum in Nepal
Source: POCUS J. 2024 Nov 15;9(2):133–42. doi: 10.24908/pocus.v9i2.17724 (PMC11616984; doi:10.24908/pocus.v9i2.17724)
Supplement: Supplemental file 2 (S2) [file pocusj-09-02-17724-s002.xlsx]

## Sheet: Sheet1
Competency categories and their objectives	Competency (as defined by median)	Median	25th percentile	75 percentile	IQR	Delphi round in which final consensus (80%) was determined
1. Ultrasound physics
1. Describe the basic physics of ultrasound	Core	8	6	9	3	No consensus
2. Describe the basic ultrasound modes: B-mode, M-mode, and doppler.	Core	8	7	9	2	2
3. Choose the appropriate probe type for various applications	Core	9	8	9	1	2
4. Describe the various probe orientations and standard scan planes	Core	9	8	9	1	2
5. Demonstrate the use of ultrasound controls and knobs for image optimization	Core	8	8	9	1	2
6.Interpret common ultrasound artifacts	Core	8	7	9	2	2
7.Describe the sonographic characteristics of structures with varied densities	Core	8	7	9	2	2
8.Describe the principles of Doppler ultrasound	Core	7	6	8	2	No consensus
9. Describe the infection prevention controls when using an ultrasound machine	Core	9	7	9	2	3
2. Lung ultrasound
1. Evaluate the upper airway for obstructions, such as masses, neck hematoma, or foreign bodies.	Advanced	6	5	7	2	No consensus
2. Assess the correct ET tube placement in the trachea.	Advanced	6	5	8	3	No consensus
3. Demonstrate normal lung sliding	Core	9	8	9	1	2
4. Demonstrate normal lung pulse	Core	8	7	9	2	2
5.Enumerate the causes of absent lung sliding	Core	8	7	9	2	2
6.Demonstrate M-mode to elicit sea-shore or bar-code sign	Core	9	8	9	1	2
7.Elicit the lung point sign to confirm pneumothorax	Core	8	7	9	2	2
8.Recognize free fluid in the pleural space	Core	9	8	9	1	2
9.Quantify the amount of free fluid in the pleural space	Advanced	6	5	7	2	No consensus
10.Demonstrate LUS signs of lung consolidation	Advanced	7	6	8	2	3
11.Demonstrate LUS signs of cardiogenic pulmonary edema	Advanced	8	6	8	2	No consensus
12. Demonstrate LUS signs of interstitial syndrome (B lines)	Advanced	6	5	8	3	3
13.Demonstrate LUS signs of pulmonary embolism	Advanced	6	8	5	3	No consensus
3. FOCUS
1.Acquire and Interpret ultrasound images of the heart in the 4 standard ultrasound acoustic windows	Core	8	7	9	2	2
2. Acquire and Interpret ultrasound images of the heart in additional ultrasound acoustic windows	Advanced	6	5	8	3	No consensus
3. Recognize the anatomy of the normal heart in the standard views	Core	8	7	9	2	2
4. Identify cardiac standstill	Core	9	7	9	2	2
5.Assess the global left ventricular function with visual estimation	Core	8	7	9	2	2
6.Assess the global left ventricular function with EPSS	Advanced	6	4	7	3	No consensus
7.Measure the Left ventricular ejection fraction	Advanced	6	5	7	2	No consensus
8.Assess the valve function	Advanced	6	4	6	2	No consensus
9. Assess the signs of the RVdysfunction function with visual estimation	Core	7	8	5	3	No consensus
10.Measure right ventricular systolic function	Advanced	6	4	7	3	no consensus
11. Assess for presence of pericardial effusion	Core	9	8	9	1	2
12. Recognize signs of cardiac tamponade	Core	8	7	9	2	2
13. Measure IVC diameter in B and M modes	Core	8	7	9	2	2
14.Interpret regional wall motion abnormality of the myocardial muscles	Core	7	6	8	2	No consensus
15. Identify thoracic aortic aneurysm	Advanced	6	8	5	3	No consensus
4. Vessels
1. Identify the abdominal aorta and screen till its bifurcation	Core	7	6	8	2	3
2. Identify the arch of the aorta	Core	7	5	8	3	No consensus
3. Measure the aortic diameter.	Core	8	7	8	1	3
6.Identify ruptured AAA	Core	8	6	9	3	No consensus
7.Identify abdominal aortic dissection	Advanced	6	6	8	2	No consensus
9. Demonstrate the 2-point (inguinal and popliteal) compression techniques to identify DVT of the lower extremity	Core	8	6	9	3	3
10.Demonstrate the Doppler techniques to identify DVT of the lower extremity	Advanced	6	5	8	3	No consensus
11. Recognize DVT false positives (pseudoaneurysm, groin hematoma, lymph nodes)	Advanced	6	5	8	3	No consensus
5a. Hepatobilliary
1.Identify free fluid in the abdominal cavity	Core	9	8	9	1	2
2. Acquire and Interpret images of the normal USG appearance of the Liver	Core	7	6	8	2	3
3. Measure the liver in the standard plane	Core	7	4	8	4	No consensus
4. Recognize cirrhotic liver	Advanced	6	5	7	2	No consensus
5.Elicit distended hepatic veins in case of congestive heart failure.	Advanced	6	5	7	2	No consensus
6.Acquire and Interpret images of the normal USG appearance of the gallbladder	Core	8	7	8	1	3
7.Identify gallbladder stone	Core	8	7	8	1	2
8.Recognize the USG signs of cholecystitis	Core	7	6	9	3	3
9. Recognize dilated common bile duct	Core	7	8	5	3	No consensus
10.Recognize metastatic lesions in the liver	Advanced	5	4	7	3	No consensus
11. Recognize dilated portal vein	Advanced	5	3	7	4	No consensus
12. Acquire and Interpret images of the normal USG appearance of the spleen	Core	7	6	8	2	No consensus
13. Measure the spleen in the standard plane	Core	7	4	8	4	No consensus
14.Acquire and Interpret ultrasound images of the normal USG appearance of the pancreas	Advanced	6	4	7	3	No consensus
15. Recognize signs of acute pancreatitis	Advanced	6	5	7	2	No consensus
16. Differentiate simple/complex cysts in any solid viscus in the abdomen	Advanced	6	5	7	2	No consensus
5.b. Kidneys/urinary bladder
1.Acquire and Interpret ultrasound images of the normal USG appearance of the kidneys ·	Core	8	7	8	1	3
2. Recognize hydronephrosis	Core	8	7	9	2	2
3. Identify Nephrolithiasis	Core	7	6	8	2	No consensus
4. Acquire and Interpret ultrasound images of the normal USG appearance of the urinary bladder	Core	8	7	8	1	2
5.Identify urinary bladder mass	Core	7	6	8	2	No consensus
6.Acquire and Interpret ultrasound images of the normal USG appearance of the prostate	Advanced	6	5	7	2	No consensus
7.Recognize prostatomegaly with measurements	Advanced	5	3	7	4	No consensus
8.Recognize the features of Bladder outlet obstruction	Advanced	6	5	7	2	No consensus
9. Describe the normal ‘Gut- signature’	Advanced	6	4	7	3	No consensus
10.Recognize USG findings of small bowel obstruction	Advanced	6	5	7	2	No consensus
6. OBGYN
1.Assess the nonpregnant and pregnant uterus by ultrasound using an abdominal probe.	Core	8	8	9	1	2
2. Assess the nonpregnant and pregnant uterus by ultrasound using a transvaginal probe.	Advanced	6	4	7	3	No consensus
3. Identify normal intrauterine pregnancy in the first trimester.	Core	8	7	8	2	2
4. Identify and document fetal cardiac activity	Core	8	8	9	1	2
5.Demonstrate the localization of the placenta in the third trimester.	Core	8	7	9	2	2
6.Assess for appearance consistent with a placental abruption	Core	7	8	6	2	No consensus
7.Assess for appearance consistent with low-lying placenta	Core	7	6	8	2	No consensus
8.Measure the cervical length.	Advanced	6	4	7	3	No consensus
9. Identify multiple pregnancies.	Core	7	6	8	2	No consensus
10.Measure Scar thickness (For previous CS cases)	Advanced	6	3	7	4	No consensus
7. Musculoskeletal
1.Identify the fracture of long bones	Core	7	5	7	2	No consensus
2. Identify joint effusion	Core	7	6	8	2	No consensus
3. Identify subcutaneous abscess	Core	8	6	8	2	3
4. Identify rupture of big tendons	Advanced	6	6	7	1	No consensus
5.Identify big muscle rupture	Advanced	6	5	6	1	No consensus
6.Identify foreign body in subcutaneous tissue	Core	7	6	7	1	No consensus
7. Identify hematoma	Core	7	6	8	2	No consensus
8.Identify cellulitis	Core	7	6	8	2	No consensus
8. Occular
1.Evaluate pupillary response with ultrasound	Advanced	6	4	7	3	No consensus
2. Measure the optic nerve sheath diameter with ultrasound	Advanced	6	8	5	3	No consensus
3. Recognize retinal detachment	Advanced	6	4	7	3	No consensus
4. Recognize lens dislocation	Advanced	6	4	7	3	No consensus
5.Identify foreign bodies in the eye with USG	Advanced	6	4	7	3	No consensus
9. PROCEDURES
1.Perform ultrasound-guided pericardiocentesis	Core	7	6	8	2	2
2. Perform ultrasound-guided peritoneal fluid tapping	Core	9	8	9	1	2
3. Perform ultrasound-guided pleural fluid tapping	Core	9	8	9	1	2
4. Perform ultrasound-guided intravenous cannulation	Core	8	7	9	2	2
5.Perform ultrasound-guided arthrocentesis	Core	7	6	8	2	No consensus
6.Perform ultrasound-guided soft tissue foreign body extraction	Core	7	6	8	2	No consensus
7. Perform abscess cavity/hematoma drainage	Core	8	6	9	3	No consensus
8.Perform ultrasound-guided insertion of suprapubic catheter	Core	8	6	8	2	No consensus
9.Perform ultrasound-guided nerve blocks	Advanced	6	5	7	2	No consensus
10. Perform ultrasound-guided hematoma block at the fracture site	Advanced	6	6	8	2	No consensus
11.Perform ultrasound-guided intra-articular anesthesia to reduce joint dislocations	Advanced	6	5	8	5	No consensus
10. PROTOCOLS
1.Apply E-FAST to trauma patients	Core	9	8	9	1	2
2. Apply BLUE protocol and FOCUS to a patient with acute undifferentiated dyspnea	Core	8	6	9	3	No consensus
3. Apply RUSH protocol to guide management decisions in patients with undifferentiated shock.	Core	8	7	9	2	2
4. Apply the FALLs protocol to guide management decisions in patients with undifferentiated shock.	Advanced	6	6	8	2	No consensus
5.Apply focused echocardiographic evaluation in life support (FEEL) protocol to guide management decisions during cardiac arrest and resuscitation	Core	7	6	8	2	No consensus
6.Apply VExUS (Venous Excess Ultrasound) score to assess fluid excess and venous congestion	Advanced	6	5	8	3	No consensus
